# Supplementary material for: Comprehensive Analysis of the OASTL Gene Family in Potato (Solanum tuberosum L.) and Its Expression Under Abiotic Stress
Source: Int J Mol Sci. 2024 Dec 7;25(23):13170. doi: 10.3390/ijms252313170 (PMC11641898; doi:10.3390/ijms252313170)
Supplement: Supplementary file 1 [file ijms-25-13170-s001.zip › Table S1.xlsx]

## Sheet: Sheet1
Table S1 Characteristic features of 11 StOASTL gene family members
NO.	Name	GeneID	Chr.	Genomic Location （bp)	CDS length (bp)	Exon	Intron	AA	MW (kDa)	pl	Subfamily cluster
1	Soltu01G037200	Soltu.DM.01G037200	ch01	76471883-76473684	978	9	8	325	34640	5.3	C6
2	Soltu09G024390	Soltu.DM.09G024390	ch09	60327079-60332300	978	10	9	325	34268.7	5.93	C5
3	Soltu01G037210	Soltu.DM.01G037210	ch01	76479629-76486983	975	10	9	324	34543.9	5.26	C6
4	Soltu01G037160	Soltu.DM.01G037160	ch01	76445559-76450555	972	9	8	323	34441.7	5	C6
5	Soltu01G033780	Soltu.DM.01G033780	ch01	73415086-73417869	1044	9	8	347	37724.7	8.4	C3
6	Soltu01G037170	Soltu.DM.01G037170	ch01	76451814-76457270	1668	16	15	555	59388.7	6.06	C6
7	Soltu01G037220	Soltu.DM.01G037220	ch01	76488638-76493134	915	9	8	304	32194.3	5.47	C6
8	Soltu07G027210	Soltu.DM.07G027210	ch07	56368532-56372467	1263	10	9	420	45078.3	8.68	C2
9	Soltu01G037180	Soltu.DM.01G037180	ch01	76460543-76464894	972	9	8	323	34459.8	5.22	C6
10	Soltu10G006300	Soltu.DM.10G006300	ch10	6642562-6651260	1056	10	9	351	38226	8.4	C3
11	Soltu08G005960	Soltu.DM.08G005960	ch08	8089604-8097193	1131	10	9	376	39978.1	5.32	C4
