# Supplementary material for: Comprehensive Analysis of the OASTL Gene Family in Potato (Solanum tuberosum L.) and Its Expression Under Abiotic Stress
Source: Int J Mol Sci. 2024 Dec 7;25(23):13170. doi: 10.3390/ijms252313170 (PMC11641898; doi:10.3390/ijms252313170)
Supplement: Supplementary file 1 [file ijms-25-13170-s001.zip › Table S2.xlsx]

## Sheet: Sheet1
Table S2 The conserved motifs identified by MEME among StOASTLs
Pattern	Sequence	Width of motif	Number of distributions	Log likelihood ratio (llr)	E-value
motif1	TPN[CA][YH]FL[QHR]QFEN[PL]ANPKIHYETTGPEIW[EKN][CS]TGGKVDI[FL][IV]AGIGTGGTVTG	50	11	1358	1.8e-309
motif2	[ML]VYLNK[IVT][VAT]EGC[AGV]A[QY]IA[AV]K[LQ]E[IMTY]M[QE]P[CT][SA]S[IV]KDR[IP][AG][YFW][SA]MI[KN]DAE[DEK][KR]GLI[TS]PGK	50	10	1231	1.9e-267
motif3	SGN[TM]GI[GS][LM]A[FS][IM]AA[AMV][RK]GYK[LM][VI][IL][VT]MP[SG][SY][YMT]S[LI]E[RK]R[IV][VIT][LM][KR]A[FL]GA[ED]L[YV][IL]TDP[AT]KG	50	10	1198	1.5e-249
motif4	ALKEGL[LM]VGISSGA[ANS][AT][AV]AA[IVL][KQR][VL]AK[RK]PEN[AK]GKLI[VA][VIT][IV][FHI][AP]S[FS]GERYLS[TS]VL[FY]	50	10	1177	1.1e-238
motif5	[QK][LP]GPHKI[QT]G[IN]G[VAP]GF[IK][PS][DAGP][VI]LD[QLM][SD][ILV][LM][DE][EG]VL[QM]VSS[DE]E[AS][IV][EN]M[AT][KR][LE]	41	10	916	3.0e-167
motif6	G[RKQ][FY]LK[ES][KQ]NP[EN][IV]K[VI]YG[IL]EP[AT]E[NS]	21	10	488	2.0e-083
motif7	[HDT][END]I[AK]KDV[TS][EQD]LIG[NK]TP	15	9	306	4.8e-038
motif8	DSIREE[VA]ENM[TQ]	11	11	269	1.9e-033
motif9	MDG[VA]LQKAQE[IL]	11	11	238	4.6e-018
motif10	[AN][IF]LNGG	6	9	123	3.9e-002
