# Supplementary material for: Comprehensive Analysis of the OASTL Gene Family in Potato (Solanum tuberosum L.) and Its Expression Under Abiotic Stress
Source: Int J Mol Sci. 2024 Dec 7;25(23):13170. doi: 10.3390/ijms252313170 (PMC11641898; doi:10.3390/ijms252313170)
Supplement: Supplementary file 1 [file ijms-25-13170-s001.zip › Table S3.xlsx]

## Sheet: Sheet1
Table S3 Ka/Ks ratios of the syntenic relationships between potato and multispecies
Gene1	Gene2	Ka	Ks	Ka/Ks	Type
Soltu01G037160	Soltu01G037170	0.0850844	0.237738	0.357892	Tandem
Soltu01G037170	Soltu01G037180	0.0720818	0.174383	0.413354	Tandem
Soltu01G037200	Soltu01G037210	0.0937974	0.290691	0.32267	Tandem
Soltu01G037210	Soltu01G037220	0.0123849	0.0396671	0.312222	Tandem
Soltu10G006300	Soltu01G033780	0.0864883	0.635473	0.136101	Segmental
Soltu09G024390	Os03g53650	0.129898	2.71839	0.047785	St-Os
Soltu07G027210	AT1G55880	0.162465	3.61408	0.0449534	St-At
Soltu08G005960	AT2G43750	0.16608	1.58224	0.104965	St-At
Soltu01G037210	AT3G04940	0.266007	2.23443	0.119049	St-At
Soltu01G033780	AT3G61440	0.149116	1.30582	0.114194	St-At
Soltu09G024390	AT4G14880	0.0930185	1.71714	0.0541707	St-At
Soltu09G024390	Bo1g057360	0.0889465	1.78036	0.0499599	St-Bo
Soltu01G037210	Bo3g058700	0.27271	2.82126	0.0966625	St-Bo
Soltu07G027210	Bo6g035850	0.18124	2.92217	0.0620224	St-Bo
Soltu01G033780	Solyc01g094790	0.00499378	0.0706404	0.0706929	St-Sl
Soltu01G037210	Solyc01g097920	0.0868456	0.369726	0.234892	St-Sl
Soltu07G027210	Solyc07g065470	0.0179839	0.137071	0.131202	St-Sl
Soltu08G005960	Solyc08g014340	0.00584001	0.062091	0.0940557	St-Sl
Soltu09G024390	Solyc09g082060	0.0109541	0.112486	0.097382	St-Sl
Soltu10G006300	Solyc10g012370	0.00994833	0.105669	0.0941462	St-Sl

## Sheet: ka
Tandem	Segmental	St-At	St-Bo	St-Os	St-Sl
0.0850844	0.0864883	0.162465	0.0889465	0.129898	0.00499378
0.0720818		0.16608	0.27271		0.0868456
0.0937974		0.266007	0.18124		0.0179839
0.0123849		0.149116			0.00584001
		0.0930185			0.0109541
					0.00994833

## Sheet: ks
Tandem	Segmental	St-At	St-Bo	St-Os	St-Sl
0.237738	0.635473	3.61408	1.78036	2.71839	0.0706404
0.174383		1.58224	2.82126		0.369726
0.290691		2.23443	2.92217		0.137071
0.0396671		1.30582			0.062091
		1.71714			0.112486
					0.105669

## Sheet: kaks
Tandem	Segmental	St-At	St-Bo	St-Os	St-Sl
0.357892	0.136101	0.0449534	0.0499599	0.047785	0.0706929
0.413354		0.104965	0.0966625		0.234892
0.32267		0.119049	0.0620224		0.131202
0.312222		0.114194			0.0940557
		0.0541707			0.097382
					0.0941462
