# Supplementary material for: Comprehensive Analysis of the OASTL Gene Family in Potato (Solanum tuberosum L.) and Its Expression Under Abiotic Stress
Source: Int J Mol Sci. 2024 Dec 7;25(23):13170. doi: 10.3390/ijms252313170 (PMC11641898; doi:10.3390/ijms252313170)
Supplement: Supplementary file 1 [file ijms-25-13170-s001.zip › Table S4.xlsx]

## Sheet: Sheet1
Table S4 The RNA-seq data of StOASTL genes in different tissues
Gene name	Sepals	Leaves	Roots (in vitro, Media B)	Shoots (in vitro, Media B)	Callus	Stolons (above & below ground)	Tubers (Whole, Sample 1)	Whole Mature Flowers	Petioles	Petals	Stamens	Carpels	Mature whole fruit	Immature whole fruit	Inside of fruit (mesocarp & endocarp)
Soltu01G033780	33.0451	16.0683	8.90788	50.5377	30.1815	27.0737	13.033	54.1659	10.6579	45.2738	21.7167	390.32	9.3118	10.7845	13.8941
Soltu07G027210	19.8055	3.23062	45.2426	12.7867	17.0805	10.5903	12.9453	8.54884	3.33033	12.5069	6.63097	15.2973	27.0302	10.1258	14.9972
Soltu09G024390	0.88975	1.58441	8.4899	36.7544	2.81449	15.3072	11.236	19.0474	1.37183	21.1015	102.973	3.07923	24.8704	28.1349	19.7532
Soltu10G006300	20.2979	12.0084	13.9274	35.6806	157.571	90.8454	10.4505	21.4577	10.4295	13.715	31.0526	35.126	84.1491	8.62579	35.4935
Soltu08G005960	5.89891	120.752	20.3277	7.7969	5.17339	9.91454	5.7947	2.68376	26.2445	79.9946	3.63135	4.18586	4.10125	2.36847	1.99819
Soltu01G037200	1.54453	0.26205	0.153127	0.306986	0.258359	0	0.685987	0	0	0	0.134425	0	0	0	0
Soltu01G037160	0.318051	0	1.92675	2.62336	15.2501	0	0.306886	1.43385	0.213371	0	1.35767	0.850127	9.66305	3.71339	3.25937
Soltu01G037210	0	0	4.05197	4.27824	22.2315	3.55512	0.595599	3.70714	1.48543	5.23e-08	0.00974957	3.97678	1.11739	4.26715	7.25555
Soltu01G037180	66.189	29.8532	14.1037	55.5917	8.45167	5.24356	3.52944	18.1596	6.57328	6.46694	12.0502	13.8847	6.98513	48.6004	37.1719
Soltu01G037170	0	0.384229	0.272892	0	0.144551	0	0	0.410522	0	0.24373	0	0.0860716	0	0.153335	0.173118
Soltu01G037220	0	0	0.471074	1.25544	2.89743	3.48652	2.02237	0	0.0899813	0.337547	0.285097	0	0	1.72555	1.9493
