# Supplementary material for: Comprehensive Analysis of the OASTL Gene Family in Potato (Solanum tuberosum L.) and Its Expression Under Abiotic Stress
Source: Int J Mol Sci. 2024 Dec 7;25(23):13170. doi: 10.3390/ijms252313170 (PMC11641898; doi:10.3390/ijms252313170)
Supplement: Supplementary file 1 [file ijms-25-13170-s001.zip › Table S5.xlsx]

## Sheet: Sheet1
Table S5 The RNA-seq data of StOASTL genes under abiotic/biotic stresses and hormone treatments
Gene name	Control (salt; mannitol)	Salt (150 mM NaCl, 24 h)	Mannitol (260 uM, 24 h)	Control (35 ℃ treatment)	Heat (35 ℃, 24 h)	Control (IAA; GA3; BAP; ABA)	BAP 24hr, 10սM	ABA 24hr, 50սM	IAA 24hr, 10սM	GA3 24hr, 50սM	Control (P. infestans;BABA;BTH)	P. infestans (24h/48h/72h)	BABA (24h/48h/72h)	BTH (24h/48h/72h)
Soltu01G033780	46.5287	65.6555	62.3788	16.1113	27.6585	56.6338	20.3369	32.5636	61.0665	44.0997	49.4412	40.2502	46.8606	31.3489
Soltu07G027210	6.90809	9.23156	18.134	31.3405	21.7964	9.52235	8.42887	11.4008	10.0761	10.7757	9.20807	7.94592	4.25339	7.18742
Soltu09G024390	0	35.727	86.1687	62.9191	65.3205	22.1405	129.151	192.904	92.7041	70.32	29.9388	27.7675	9.62966	29.0528
Soltu10G006300	67.4589	56.0683	55.8018	36.1958	22.6155	86.3405	30.2945	103.907	60.6154	69.0413	327.743	268.256	154.649	109.643
Soltu08G005960	27.2862	10.8024	49.4785	3.79278	24.1035	26.9669	10.4188	8.63229	9.43771	10.3552	13.3836	15.6412	3.53921	17.5364
Soltu01G037200	0	0	0	0.0158539	0.311379	0.210007	0	0	0	0.37497	0.0844996	0	0	0
Soltu01G037160	0	2.82202	0.389191	2.00754	3.97495	0.644512	0	0	1.88887	1.70105	11.0876	2.28201	3.47852	1.2534
Soltu01G037210	3.56963	4.38771	4.52589	7.5152	20.3167	4.93958	6.20873	6.95864	5.07153	7.90459	1.28398	0.415024	0.395415	0.00779972
Soltu01G037180	21.0299	58.0897	54.4029	13.2079	78.5366	42.6075	28.7655	40.4459	42.6746	41.2156	22.8597	21.8127	1.89404	12.1099
Soltu01G037170	0	0.382841	0.161178	0.25092	0	0	0	0.477998	0.133398	0	0.288058	0	0.211798	0
Soltu01G037220	0.254801	1.78343	2.34887	1.53597	1.99372	1.12513	0.448573	2.07044	0	0	0.158127	3.03e-08	0	0
