# Supplementary material for: Comprehensive Analysis of the OASTL Gene Family in Potato (Solanum tuberosum L.) and Its Expression Under Abiotic Stress
Source: Int J Mol Sci. 2024 Dec 7;25(23):13170. doi: 10.3390/ijms252313170 (PMC11641898; doi:10.3390/ijms252313170)
Supplement: Supplementary file 1 [file ijms-25-13170-s001.zip › Table S6.xlsx]

## Sheet: Primers for PCR
Table S6 Primers used for PCR
Gene name	Primer Sequence（forward/reverse）	Amplicon length (bp)
Soltu09G024390	ATGGCGGGGGAAAAGATTGGA	978
	TCAAGGCTCCACAGTCATGTTC
